# Supplementary material for: Influence of environmental factors on the spat recruitment of the eastern oyster (Crassostrea virginica) along a subtropical river estuary in the Gulf of Mexico
Source: PLoS One. 2026 Jun 25;21(6):e0351746. doi: 10.1371/journal.pone.0351746 (PMC13298764; doi:10.1371/journal.pone.0351746)
Supplement: S1 Data — This Excel workbook contains the underlying data used in the study, organized across five spreadsheets: 1) Environmental data; 2) Spat count for GLMM; 3) Spat abundance vs Distance; 4) Spat vs Enviro data for MLR; and 5) Partial residuals data. (XLSX) [file pone.0351746.s002.xlsx]

## Sheet: Environmental data
Month	Site	Temperature (°C)	Dissolved oxygen (mg/L)	pH	Secchi depth (cm)	Salinity (ppt)
April	1	22.4	8.48	7.5	92	24
April	2	26.8	6.96	7.7	39.5	18
April	3	24.1	6.72	7.9	73	16
April	4	26.25	6.64	8	38	0
April	5	26.4	6.62	8	30	0
April	6	27.2	6.15	8	23	0
May	1	28	8.08	7.4	22	20
May	2	28	6.75	7.7	20	10
May	3	29.7	7.05	7	60	1
May	4	29.4	6.97	7	32	0
May	5	29.4	6.96	7	32	0
May	6	29.5	6.96	6.9	36	0
June	1	28	8.1	7.4	28	20
June	2	28	6.65	7.5	25	10
June	3	29.7	7.1	7	65	2
June	4	29.4	6.96	7	32	0
June	5	29.4	6.95	7	30	0
June	6	29.5	6.98	7	38	0
July	1	30.8	4.9	6.8	47	28
July	2	30.3	7.42	7	45	10
July	3	29.7	5.88	7.2	45	5
July	4	30.5	6.7	7.4	30	1
July	5	30.5	6.6	7.4	32	0
July	6	31.4	6.34	7.4	33	0
August	1	27	8.6	6.8	48	35
August	2	32	8.3	7.1	45	20
August	3	32.2	8.6	6.8	44	19
August	4	32	6.01	7.8	45	11
August	5	33.7	7.5	7.8	43	5
August	6	33	7.3	7.7	43	4
September	1	26	5.8	7.6	70	34
September	2	26.8	5.7	7.7	61	20
September	3	27.2	6.9	7.7	52	17
September	4	28.2	6.12	7.8	47	10
September	5	29.2	3.35	7.5	69	7
September	6	29.8	5.15	7.7	71	6
October	1	28.1	7.4	7.9	106	35
October	2	26	6.9	8	74	28
October	3	24.7	5.2	8	79	26
October	4	27.4	6.8	8	101	22
October	5	28	5.9	7.9	60	24
October	6	27.3	5.96	8.3	48	16
November	1	25.9	3.7	6.8	51	35
November	2	26	6.45	8	42	31
November	3	26.2	6.2	8	34	25
November	4	26.4	6.5	8.3	36	15
November	5	26.9	5.7	8.1	72	10
November	6	27.3	6.77	8.3	7	10
December	1	16.6	6.6	7.7	21	35
December	2	18.9	6.12	8	40	22
December	3	19.5	6.6	8	54	24
December	4	20.4	5.6	8	70	21
December	5	20.8	5.8	8.1	51	19
December	6	20.7	6.4	8.1	44	18
January	1	14	8.7	7.8	50	35
January	2	13.9	8.6	7.8	50	30
January	3	16.2	8.4	7.9	70	17
January	4	17	7.9	8	45	10
January	5	17	7.9	8	60	8
January	6	17.7	8.6	8	35	6
February	1	24.2	8.9	7.8	60	35
February	2	24	8.5	7.7	60	32
February	3	25	7.3	7.7	70	25
February	4	25.5	7.8	7.8	60	20
February	5	25.5	8.1	7.8	55	15
February	6	24.1	8.6	7.8	40	12
March	1	21.8	8.2	9.3	60	30
March	2	23.4	8.7	9.4	60	30
March	3	25.5	8	9.4	50	24
March	4	25.8	6.7	9.7	40	7
March	5	24.6	7.9	10	60	9
March	6	25.7	7.6	9.5	60	5

## Sheet: Spat count for GLMM
Season	Month	Site	Collector depth	Spat count
Spring	April	s1	Top	54
Spring	April	s1	Middle	31
Spring	April	s1	Bottom	22
Spring	April	s2	Top	0
Spring	April	s2	Middle	3
Spring	April	s2	Bottom	0
Spring	April	s3	Top	0
Spring	April	s3	Middle	3
Spring	April	s3	Bottom	0
Spring	April	s4	Top	0
Spring	April	s4	Middle	0
Spring	April	s4	Bottom	0
Spring	April	s5	Top	0
Spring	April	s5	Middle	0
Spring	April	s5	Bottom	0
Spring	May	s1	Top	7185
Spring	May	s1	Middle	1895
Spring	May	s1	Bottom	970
Spring	May	s2	Middle	938
Spring	May	s2	Bottom	10
Spring	May	s3	Top	142
Spring	May	s3	Middle	81
Spring	May	s3	Bottom	17
Spring	May	s4	Top	0
Spring	May	s4	Middle	0
Spring	May	s4	Bottom	0
Spring	May	s5	Top	0
Spring	May	s5	Middle	0
Spring	May	s5	Bottom	0
Spring	June	s1	Top	1021
Spring	June	s1	Middle	1162
Spring	June	s1	Bottom	730
Spring	June	s2	Top	1860
Spring	June	s2	Middle	1075
Spring	June	s2	Bottom	502
Spring	June	s3	Top	94
Spring	June	s3	Middle	50
Spring	June	s3	Bottom	30
Spring	June	s4	Top	0
Spring	June	s4	Middle	0
Spring	June	s4	Bottom	0
Spring	June	s5	Top	0
Spring	June	s5	Middle	0
Spring	June	s5	Bottom	0
Summer	July	s1	Top	520
Summer	July	s1	Middle	1944
Summer	July	s1	Bottom	1658
Summer	July	s2	Top	126
Summer	July	s2	Middle	58
Summer	July	s2	Bottom	25
Summer	July	s3	Middle	50
Summer	July	s3	Bottom	30
Summer	July	s4	Top	0
Summer	July	s4	Middle	0
Summer	July	s4	Bottom	0
Summer	July	s5	Top	0
Summer	July	s5	Middle	0
Summer	July	s5	Bottom	0
Summer	August	s1	Middle	2225
Summer	August	s1	Bottom	1555
Summer	August	s2	Top	60
Summer	August	s2	Middle	20
Summer	August	s2	Bottom	28
Summer	August	s3	Top	3
Summer	August	s3	Middle	0
Summer	August	s3	Bottom	0
Summer	August	s4	Top	0
Summer	August	s4	Middle	0
Summer	August	s4	Bottom	0
Summer	August	s5	Top	0
Summer	August	s5	Middle	0
Summer	August	s5	Bottom	0
Summer	September	s1	Top	5200
Summer	September	s1	Middle	7000
Summer	September	s1	Bottom	8000
Summer	September	s2	Top	150
Summer	September	s2	Middle	120
Summer	September	s2	Bottom	150
Summer	September	s3	Top	0
Summer	September	s3	Middle	0
Summer	September	s3	Bottom	0
Summer	September	s4	Top	6
Summer	September	s4	Middle	0
Summer	September	s4	Bottom	0
Summer	September	s5	Top	0
Summer	September	s5	Middle	0
Summer	September	s5	Bottom	0
Autumn	October	s1	Top	5606
Autumn	October	s1	Middle	8127
Autumn	October	s1	Bottom	8365
Autumn	October	s2	Top	1311
Autumn	October	s2	Middle	1825
Autumn	October	s2	Bottom	81
Autumn	October	s3	Middle	7383
Autumn	October	s3	Bottom	54
Autumn	October	s4	Top	190
Autumn	October	s4	Middle	60
Autumn	October	s4	Bottom	129
Autumn	October	s5	Top	25
Autumn	October	s5	Middle	50
Autumn	October	s5	Bottom	49
Autumn	November	s1	Top	3897
Autumn	November	s1	Middle	5610
Autumn	November	s1	Bottom	5850
Autumn	November	s2	Top	3242
Autumn	November	s2	Middle	3168
Autumn	November	s2	Bottom	2870
Autumn	November	s3	Top	0
Autumn	November	s3	Middle	0
Autumn	November	s3	Bottom	0
Autumn	November	s4	Top	3
Autumn	November	s4	Middle	7
Autumn	November	s4	Bottom	0
Autumn	November	s5	Top	0
Autumn	November	s5	Middle	0
Autumn	November	s5	Bottom	0
Autumn	December	s1	Top	180
Autumn	December	s1	Middle	2270
Autumn	December	s1	Bottom	350
Autumn	December	s2	Top	0
Autumn	December	s2	Middle	11060
Autumn	December	s2	Bottom	6160
Autumn	December	s3	Top	3246
Autumn	December	s3	Middle	3850
Autumn	December	s3	Bottom	2500
Autumn	December	s4	Top	0
Autumn	December	s4	Middle	0
Autumn	December	s4	Bottom	0
Autumn	December	s5	Top	0
Autumn	December	s5	Middle	0
Autumn	December	s5	Bottom	0
Winter	January	s1	Top	0
Winter	January	s1	Middle	2453
Winter	January	s1	Bottom	2882
Winter	January	s2	Top	0
Winter	January	s2	Middle	4293
Winter	January	s2	Bottom	0
Winter	January	s3	Top	0
Winter	January	s3	Middle	0
Winter	January	s3	Bottom	0
Winter	January	s4	Top	0
Winter	January	s4	Middle	0
Winter	January	s4	Bottom	0
Winter	January	s5	Top	0
Winter	January	s5	Middle	0
Winter	January	s5	Bottom	0
Winter	February	s1	Top	0
Winter	February	s1	Middle	0
Winter	February	s1	Bottom	0
Winter	February	s2	Top	0
Winter	February	s2	Middle	0
Winter	February	s2	Bottom	0
Winter	February	s3	Top	0
Winter	February	s3	Middle	0
Winter	February	s3	Bottom	0
Winter	February	s4	Top	0
Winter	February	s4	Middle	0
Winter	February	s4	Bottom	0
Winter	February	s5	Top	0
Winter	February	s5	Middle	0
Winter	February	s5	Bottom	0
Winter	March	s1	Top	138
Winter	March	s1	Middle	212
Winter	March	s1	Bottom	155
Winter	March	s2	Top	24
Winter	March	s2	Middle	48
Winter	March	s2	Bottom	17
Winter	March	s3	Top	0
Winter	March	s3	Middle	0
Winter	March	s3	Bottom	0
Winter	March	s4	Top	0
Winter	March	s4	Middle	0
Winter	March	s4	Bottom	0
Winter	March	s5	Top	0
Winter	March	s5	Middle	0
Winter	March	s5	Bottom	0

## Sheet: Spat abundance vs Distance
Month	Distance from river mouth (km)	Mean monthly recruits per collector		Distance from river mouth (km)	Overall mean spat abundance per collector
April	1	35.6667		1	2476.58
May	1	3350		4.5	1102.72
June	1	971		8.5	591.431
July	1	1374		15.4	10.9722
August	1	1890		19.5	3.44444
September	1	6733.33		22.8	0
October	1	7366
November	1	5119
December	1	933.333
January	1	1778.33
February	1	0
March	1	168.333
April	4.5	1
May	4.5	474
June	4.5	1145.67
July	4.5	69.6667
August	4.5	36
September	4.5	140
October	4.5	1072.33
November	4.5	3093.33
December	4.5	5740
January	4.5	1431
February	4.5	0
March	4.5	29.6667
April	8.5	1
May	8.5	80
June	8.5	58
July	8.5	40
August	8.5	1
September	8.5	0
October	8.5	3718.5
November	8.5	0
December	8.5	3198.67
January	8.5	0
February	8.5	0
March	8.5	0
April	15.4	0
May	15.4	0
June	15.4	0
July	15.4	0
August	15.4	0
September	15.4	2
October	15.4	126.333
November	15.4	3.33333
December	15.4	0
January	15.4	0
February	15.4	0
March	15.4	0
April	19.5	0
May	19.5	0
June	19.5	0
July	19.5	0
August	19.5	0
September	19.5	0
October	19.5	41.3333
November	19.5	0
December	19.5	0
January	19.5	0
February	19.5	0
March	19.5	0
April	22.8	0
May	22.8	0
June	22.8	0
July	22.8	0
August	22.8	0
September	22.8	0
October	22.8	0
November	22.8	0
December	22.8	0
January	22.8	0
February	22.8	0
March	22.8	0

## Sheet: Spat vs Enviro data for MLR
Temperature (°C)	Dissolved oxygen (mg/L)	pH	Secchi depth (cm)	Salinity (ppt)	Mean monthly recruits per collector
22.4	8.48	7.5	92	24	3350
28	8.08	7.4	22	20	971
28	8.1	7.4	28	20	1374
30.8	4.9	6.8	47	28	1890
27	8.6	6.8	48	35	6733.33
26	5.8	7.6	70	34	7366
28.1	7.4	7.9	106	35	5119
25.9	3.7	6.8	51	35	933.333
16.6	6.6	7.7	21	35	1778.33
14	8.7	7.8	50	35	0
24.2	8.9	7.8	60	35	168.333
26.8	6.96	7.7	39.5	18	474
28	6.75	7.7	20	10	1145.67
28	6.65	7.5	25	10	69.6667
30.3	7.42	7	45	10	36
32	8.3	7.1	45	20	140
26.8	5.7	7.7	61	20	1072.33
26	6.9	8	74	28	3093.33
26	6.45	8	42	31	5740
18.9	6.12	8	40	22	1431
13.9	8.6	7.8	50	30	0
24	8.5	7.7	60	32	29.6667
24.1	6.72	7.9	73	16	80
29.7	7.05	7	60	1	58
29.7	7.1	7	65	2	40
29.7	5.88	7.2	45	5	1
32.2	8.6	6.8	44	19	0
27.2	6.9	7.7	52	17	3718.5
24.7	5.2	8	79	26	0
26.2	6.2	8	34	25	3198.67
19.5	6.6	8	54	24	0
16.2	8.4	7.9	70	17	0
25	7.3	7.7	70	25	0
26.25	6.64	8	38	0	0
29.4	6.97	7	32	0	0
29.4	6.96	7	32	0	0
30.5	6.7	7.4	30	1	0
32	6.01	7.8	45	11	2
28.2	6.12	7.8	47	10	126.333
27.4	6.8	8	101	22	3.33333
26.4	6.5	8.3	36	15	0
20.4	5.6	8	70	21	0
17	7.9	8	45	10	0
25.5	7.8	7.8	60	20	0
26.4	6.62	8	30	0	0
29.4	6.96	7	32	0	0
29.4	6.95	7	30	0	0
33.7	7.5	7.8	43	5	0
29.2	3.35	7.5	69	7	41.3333
28	5.9	7.9	60	24	0
26.9	5.7	8.1	72	10	0
20.8	5.8	8.1	51	19	0
17	7.9	8	60	8	0
25.5	8.1	7.8	55	15	0
27.2	6.15	8	23	0	0
29.5	6.96	6.9	36	0	0
29.5	6.98	7	38	0	0
31.4	6.34	7.4	33	0	0
33	7.3	7.7	43	4	0
29.8	5.15	7.7	71	6	0
27.3	5.96	8.3	48	16	0
27.3	6.77	8.3	7	10	0
20.7	6.4	8.1	44	18	0
17.7	8.6	8	35	6	0
24.1	8.6	7.8	40	12	0

## Sheet: Partial residuals data
Salinity (ppt)	Partial residuals		Temperature (°C)	Partial residuals
24	9.27748		22.4	6.48593
20	6.62708		28	6.06382
20	6.97393		28	6.41067
28	6.58621		30.8	5.09824
35	8.81497		27	4.94116
34	9.15704		26	5.23484
35	8.26341		28.1	4.66709
35	7.11734		25.9	2.96602
35	10.1077		16.6	3.61018
35	3.27958		14	-3.87382
35	5.83824		24.2	1.25805
18	6.21377		26.8	5.75554
10	6.79234		28	8.26792
10	4.0057		28	5.48128
10	2.77841		30.3	4.83423
20	3.68738		32	4.13322
20	7.02898		26.8	6.16298
28	8.2896		26	5.59071
31	8.90766		26	5.59711
22	9.31026		18.9	6.04352
30	3.30481		13.9	-2.85439
32	4.18		24	0.161016
16	5.12605		24.1	4.39445
1	3.39639		29.7	7.13581
2	3.03243		29.7	6.56796
5	0.0120034		29.7	2.93588
19	-1.31183		32.2	-0.611655
17	8.17089		27.2	8.01746
26	0.580234		24.7	-2.03885
25	8.27262		26.2	6.23584
24	1.89207		19.5	-1.63108
17	2.72457		16.2	-0.203885
25	0.504551		25	-1.83497
0	0.189207		26.25	3.26216
0	-0.605461		29.4	3.26216
0	-0.605461		29.4	3.26216
1	-0.882964		30.5	3.05828
11	-0.162765		32	2.11804
10	4.54408		28.2	6.07012
22	1.36543		27.4	0.243027
15	0.151365		26.4	0.203885
21	1.66502		20.4	-1.01943
10	2.52275		17	1.22331
20	0.378413		25.5	-0.81554
0	0.151365		26.4	3.26216
0	-0.605461		29.4	3.26216
0	-0.605461		29.4	3.26216
5	-1.69025		33.7	2.24274
7	3.19057		29.2	5.58054
24	-0.252275		28	-1.63108
10	0.0252275		26.9	1.22331
19	1.56411		20.8	-0.611655
8	2.52275		17	1.63108
15	0.378413		25.5	0.203885
0	-0.0504551		27.2	3.26216
0	-0.630689		29.5	3.26216
0	-0.630689		29.5	3.26216
0	-1.11001		31.4	3.26216
4	-1.51365		33	2.44662
6	-0.706371		29.8	2.03885
16	-0.0756826		27.3	-1.33227e-15
10	-0.0756826		27.3	1.22331
18	1.58934		20.7	-0.40777
6	2.34616		17.7	2.03885
12	0.731599		24.1	0.81554
